# Supplementary material for: Wheat Ms2 encodes for an orphan protein that confers male sterility in grass species
Source: Nat Commun. 2017 Apr 28;8:15121. doi: 10.1038/ncomms15121 (PMC5414350; doi:10.1038/ncomms15121)
Supplement: Supplementary Data 1 — PCR markers used in linkage analysis [file ncomms15121-s2.xlsx]

## Sheet: Data1
Supplementary Data 1. PCR markers used in linkage analysis
Markers	Types a	Forward Primer (5' to 3')	Reverse Primer (5' to 3')	Tm (°C) b	Enzymes c	Pop d
Xsdauw1	dCAPS	TGCATGCATCCAGAGTGCA	CGAACAATTTCGCTGATTGC	50	ApaLI	A
Xsdauw2	CAPS	CAGAGTTAGTGCATTTATCCTTT	AAGTTATACAACAGGGATAGTTC	52	TaqI	A, D
Xsdauw3	CAPS	CTAGCCTCTTAGAATCCAAGC	CCATTGTTCATAACTGTATATTG	62	StyI	A, E, F
Xsdauw4-1	InDel	AGAGAGACCTTCAATAAATGAGC	CTACCGGCTGACACCCCATC	64	-	E, F
Xsdauw4-2	DM	TTTATGGGGTGTCCTCGCTA	CCAAAATTGCTTGTTCTGCCGA	58	-	D
Xsdauw5	InDel	CAGCAAATGAAGATAGTGCTAGGA	AAACAACGGTATGGTCCTCCTCAT	58	-	A
Xsdauw7	InDel	AGGAAGATGTCATGTATGTGG	CAGGCTCTGGCCCCGATGAT	56	-	A
Xsdauw8	DM	GCACATGTGGTTCCGCAA	GATTCTTCTGTGATGGAGGG	62	-	A
Xsdauw9	CAPS	CGCAAAAACAGAGGGAGGGTG	GCAATTGTGATGAGCTTCGTTA	56	BstXI	D
Xsdauw11-1	InDel	TCAGAGACTCGACATCACAAAGA	GGAGGTGTAGAGGAAGACACT	62	-	A
Xsdauw11-2	CAPS	TCAGAGACTCGACATCACAAAGA e	GGAGGTGTAGAGGAAGACACT	62	HaeII	E, F
Xsdauw12	CAPS	CAAGCAACTCCAACAAAATTCACCG	GCCGCAGCAGCCGATGTGAGT	56	HphI	A
Xsdauw13	DM	ATTGACAGGTTGTTGCCATG	CGTATTCATGGTTGGTTGCTC	56	-	A
Xsdauw14	dCAPS	GCAGGGCTCAGCACCACCATTT	GTCTCGTCTGGTCGGTTCCGC	60	SwaI	A
Xsdauw15	InDel	ACTGCACACAAAGTTGACTGAGATAT	GCCTGTTTTCAGTATTTTTTTAGAGC	60	-	A
Xsdauw19	CAPS	ACCGGAGCAAGCATAGGCATC	CACAACGACACTGCGCATCTT	54	BsrI	D
Xsdauw20-1	DM	TGATGTCGCCACCCTCCTCGAG	GGGCCCAGAGCCCAAAGAGTAG	56	-	A
Xsdauw20-2	CAPS	TGATGTCGCCACCCTCCTCGAG	GGGCCCAGAGCCCAAAGAGTAG	56	BsrI	D
Xsdauw21	InDel	GTGTTTTGCAGCGGCCCAAGTA	TAAGCAATCGGGACAACCTCAATA	56	-	D
Xsdauw22	InDel	AGGAGAAGACGGCAAGCCGTCC	AATCAGGGGAGGTGATGAAGGG	60	-	A
Xsdauw23	InDel	CGAGGAGGCAGCGCCAATAGC	TCCGCTTCAACGACGAGGGGC	60	-	A
Xsdauw24	DM	CGCATTGATTTAGGCAGTTACGT	GAAAGGCTGAAACCCTATCACG	56	TaqI	A
Xsdauw25-1	CAPS	TAGAAGAACATCGGTAGCCAG	GCCTCCAAAGGTGCATACATCT	56	HhaI	A
Xsdauw25-2	DM	TAGAAGAACATCGGTAGCCAG	GCCTCCAAAGGTGCATACATCT	56	-	D
Xsdauw26	InDel	ATGTGATCCCCTATGCCCTGC	AATATTCGTCACAGCACGGGTAC	60	-	A
Xsdauw27	InDel	GCCTCCGGCTCTGACGATGAATT	CAGATCACCTGACGGTTGCATAG	60	-	A
Xsdauw29	InDel	GCTTGAAACTGCTGGTATATATG	TGAAGGGAAGCGGACTGATCC	60	-	A
Xsdauw30	InDel	GCTTGAAACTGCTGGTATATATG	ATGGTGGTGTGCCCCTAAAAAG	64	-	A
Xsdauw31	CAPS	TCGAATGTACGAAACTTCATCC	GGAATGCATTGCTTAGTGTTTTC	56	TspRI	A
Xsdauw32	InDel	TACTACCTGGCTTCCCCGTG	AAGGCTCTGGCATTACTTCTAG	56	-	D
Xsdauw33	CAPS	CAGATTTGAACCGAGGGAATAC	GCCCGGGTTGGTCTCGTTT	56	RsaI	A
Xsdauw34	CAPS	ATCGACATACACTCCTACCAG	CACCGCAAAGCTCTCCAACA	56	TaqI	A
Xsdauw35	CAPS	AGACAGAAGAAATTACGCATGG	ACTCGCCGACTCGTAATTCT	54	HaeIII	A, E, F
Xsdauw36	InDel	GGTTGGCACAGACGCTTCA	AAATGCAGAGCTGCTAGTGC	60	-	A, E, F
Xsdauw37	dCAPS	TTGTTTGCTATGGGTGCAAG	TGGGGTGTGAGGTATGTCG	54	TaqI	A
Xsdauw40	InDel	CAAACGTAGAAAGTCATCCAAGC	TGGATGTTTCTTGCACCTTAGCTA	60	-	A, E, F
Xsdauw42	CAPS	GAAACATACCCTACTGCAAATTCA	TCTGCTAGTTTCGTTCTCATTTG	56	BclI	A, D
Xsdauw45	dCAPS	GCTGGTGACATTTGGATCTG	GCTTGGTTTGCGTACCATCA	50	Hpy188I	A
aCleavage amplification polymorphism sequence (CAPS), Degenerate cleavage amplification polymorphism sequence (dCAPS), Insertion/Deletion (InDel), Regular PCR (rPCR), Dominant marker (DM). bAnnealing temperature. cRestriction enzymes (New England Biolabs, Ipswich, MA, USA) used to digest the PCR product; a dash symbol ( - ) representing no enzyme needed. dMapping populations (Pop). ePrimers in gr…
