# Supplementary material for: Wheat Ms2 encodes for an orphan protein that confers male sterility in grass species
Source: Nat Commun. 2017 Apr 28;8:15121. doi: 10.1038/ncomms15121 (PMC5414350; doi:10.1038/ncomms15121)
Supplement: Supplementary Data 2 — Other PCR primers used in this study [file ncomms15121-s3.xlsx]

## Sheet: Data2
Supplementary Data 2. Other PCR primers used in this study
Primer ID	Sequence (5' to 3')	Application d
T7	TAATACGACTCACTATAGGG	Sequencing
P100	AGGTTTGCTTGAGTTCCTCCCG	RT-PCR for MS2, 5' RACE for Ms2
P101	CCTTGTGGTGATGAGCGTGAAG	5' RACE for Ms2
P102	CGGGAGGAACTCAAGCAAACCT	3' RACE for Ms2
P103	GAGTGGTTCACGTGCTGATTAC	3' RACE for Ms2
P104	GTGCGGGACTTCCTCATCCAG	RT-PCR for MS2
P105	CGGTGCTGCTGAAGATTGTA	RT-PCR for PsG
P106	TGTTAGCATTTGCACGCTTC	RT-PCR for PsG
P107	GTCTACGTGTATGAGCGGGC	RT-PCR for PG1
P108	CCCATGTGATTGTGAGCAGTCCAT	RT-PCR for PG1
P109	CCTGCTACTCTTAGGTGAAATGC	RT-PCR for PG2
P110	TGCTCATAAAGGCGGGCGGTAT	RT-PCR for PG2
P111	CACGCATCCCTCTCTGCCATT	RT-PCR for PG3
P112	TCCAAATTCGGACGAACCCTACC	RT-PCR for PG3
P113	CAAGGGCGAGAGCAGAACCATC	RT-PCR for PG4
P114	AAGCTTGTTGTGTCCACTGCATCG	RT-PCR for PG4
P115	GTGCGGGACTTCCTCATCCAG	RT-PCR for PG5
P116	AGGTTTGCTTGAGTTCCTCCCG	RT-PCR for PG5
P117	CATCCCCATAAAGAGCCCACAAC	RT-PCR for PG6
P118	CATGCCAGATTCCAACAAAAGGG	RT-PCR for PG6
P119	CCGAGGTGCCCAAGTACAAGC	RT-PCR for RPS25
P120	CAAACATACTTGTGGCACGAGC	RT-PCR for RPS25
P121	AAGCACGGTCAACTTCCGTA	Transgene detection
P122	GAAGTCCAGCTGCCAGAAAC	Transgene detection
P129	CGCAGTGGACACACGCTTAGCTT	RT-PCR
P130	AGTCGTAGTCCGGGGATGACGT	RT-PCR
P133	GGCTCTGATACCAAATGTTGTTG	Mutation screening, cloning
P134	ATGGTGGTGTGCCCCTAAAAAG	Mutation screening
P135	GCTTGAAACTGCTGGTATATATG	Mutation screening
P136	GTAATCAGCACGTGAACCACTC	Mutation screening
P137	TGTTCCTGGATTCGTGAGTGG	Mutation screening
P138	CGATCTCCGTGTCCATGTGCTAC	Mutation screening, cloning
P139	GCGGCCGCGGGTGAGGCTTTGCCAAGG a	Cloning
P140	GGCGCGCCCGATCTCCGTGTCCATGTGCTAC a	Cloning
P141	CGTAGATGCGGACCCAGGGGAT	Transgene detection
P142	TCAGCCATACTGTGCCAATC b	RT-PCR
P143	CTTCATGCTGCTTGGTGC b	RT-PCR
P146	ATTTAGGTGACACTATAGGGGATTTGAGGCTCTACATCG c	Sense probe for in situ hybridization
P147	TAATACGACTCACTATAGGGTCAACTTGAGAATGCTGCGGAT c	Antisense probe for in situ hybridization
P149	GCGGCCGCCAGTGGACACACGCTTAGCTT a	Cloning
P150	GGCGCGCCGTAGTCCGGGGATGACGTATCA a	Cloning
P151	GGCGCGCCAACTTGAGAATGCTGCGGATAAGG a	Cloning
P152	GAAGTTCACCTTGATGCCGT	RT-PCR
P153	GCGGCCGCGATGGCAGGGCACCACAGC a	Cloning
aTo assist in cloning, NotI or AscI were included in the primer. The Restriction sites are highlighted by an underline.bThe actin primers amplify both wheat, barley, and Brachypodium. cTo prepare RNA probes for in situ hybridization, SP6 or T7 primers were added to the 5' end marked by an underline. dRapid amplification of cDNA ends (RACE).
Note: The MS2 cDNA clones from P104 and P100 were cut by TaqI to distinguish the PG5P1593S and PG5P1076F alleles from LM15RMs2.
