# Supplementary material for: Wheat Ms2 encodes for an orphan protein that confers male sterility in grass species
Source: Nat Commun. 2017 Apr 28;8:15121. doi: 10.1038/ncomms15121 (PMC5414350; doi:10.1038/ncomms15121)
Supplement: Supplementary Data 3 — Haplotypes of the MS2 gene [file ncomms15121-s4.xlsx]

## Sheet: Data3
Supplementary Data 3. Haplotypes of the MS2 gene
Line ID	MS2 gene Haplotypes	Species	Promoter											5UTR		Ex1			Ex2		In2										Ex3		In3	In4		Ex5	In5			Ex6	Ex7			In7			3UTR
			- 750	- 728	- 709	- 700	- 691..- 688	- 673..- 364	- 314..- 310	- 302	- 301..- 299	- 270	- 217..- 216	- 49	- 44..- 43	57	61	113	447	532	783..784	801..802	815	826..833	899	902..905	939..946	1099	1143	1266	1442	1480	1562..1571	2046	2160	2304	2644	2823	3050	3093	3359	3381	3404	3693	3902	4039	+ 70	+ 138	+ 180
Chinese Spring	CS - A1	Triticum aestivum	C	A	A	T	4	310	8	C	3	G	2	C	2	G	A	G	G	T	2	2	C	A(8)	C	4	TA(4)	G	C	G	C	A	10	G	A	C	G	A	T	T	A	G	T	T	T	G	G	G	A
Aibian1	CS - A1	Triticum aestivum	C	A	A	T	4	310	8	C	3	G	2	C	2	G	A	G	G	T	2	2	C	A(8)	C	4	TA(4)	G	C	G	C	A	10	G	A	C	G	A	T	T	A	G	T	T	T	G	G	G	A
Ms2 (P204&P1593)	CS - A2	Triticum aestivum	C	A	A	T	4	310	1804 b	C	3	G	2	C	2	G	A	G	G	T	2	2	C	A(8)	C	4	TA(4)	G	C	G	C	A	10	G	A	C	G	A	T	T	A	G	T	T	T	G	G	G	A
LM15 (P1076)	LM15 - B1	Triticum aestivum	C	-	A	C	-	15	8	C	24	C	2	C	2	G	G	A	G	T	3	18	C	A(7)	T	141	TA(3)	T	C	C	A	G	-	G	A	T	G	A	T	T	C	G	A	T	C	T	G	G	G
XY6	LM15 - B1	Triticum aestivum	C	-	A	C	-	15	8	C	24	C	2	C	2	G	G	A	G	T	3	18	C	A(7)	T	141	TA(3)	T	C	C	A	G	-	G	A	T	G	A	T	T	C	G	A	T	C	T	G	G	G
SW8	LM15 - B1	Synthetic wheat	-	-	-	C	-	15	8	C	24	C	2	-	3	G	G	A	G	T	3	2	C	A(7)	C	137 e	TA(4)	G	C	G	C	A	10	G	A	T	G	A	T	T	C	G	A	T	C	T	G	G	G
SW41	Hybrid - H7	Synthetic wheat	C	-	A	C	-	15	8	C	24	C	2	C	2	G	G	A	G	T	3	18	C	A(8)	C	4	TA(4)	G	T	C	A	A	10	G	G	C	G	A	C	T	C	T	A	C	C	T	G	G	G
O261	Hybrid - New	Recombinant	C	A	A	T	4	310	1804 b	C	3	G	2	C	2	G	A	G d	G	T	3	18	C	A(8)	C	4	TA(4)	G	T	C	A	A	10	G	G	C	G	A	C	T	C	T	A	C	C	T	G	G	G
AL8/78	Hybrid - H2	Aegilops tauschii	C	-	A	T	4	310 a	8	-	12	- (41) c	7	C	2	A	G	A	A	G	3	2	T	A(7)	C	141	TA(4)	G	C	G	C	G	10	C	A	T	C	G	T	A	A	G	A	T	T	T	T	A	G
Base substitution at the genome DNA level																G57A	A61G	G113A	G447A	T532G											C1442A	A1480G				C2304T				T3093A	A3359C	G3381T	T3404A
Base substitution at the cDNA level																G57A	A61G	G113A	G340A	T425G											C483A	A521G				C589T				T679A	A806C	G828T	T851A
Amino Acid substitution																L19L	R21G	G38D	A114T	L142W											N161K	D174G				P197S				S227T	N269T	M276I	L284*
Haplotype Markers								HT1	HT2																	HT3																	HT4
aHas a SNP at -529 position when compared to Chinese spring (CS). bThe Taigu retroelement - a long terminal repeat retrotransposon. cA 41bp deletion (-294..-254). dThe recombination occurs within the dashed-line framed region. eMissing a 'CGAT' repeat when compared to LM15.
Note: The reference sequence in Chinese Spring (CS) is 5,390 bp, including 805 bp (-) upstream of the start codon, 4,078 bp of the genomic coding region (ATG to TGA), and 507 bp (+) downstream of the stop codon. Here, we used two periods (..) to separate the starting and ending nucleotide position. '-' indicates deletion. In the table, regular numbers indicate the base count of a target fragment,…
[truncated: 5 more columns]
