# Supplementary material for: Wheat Ms2 encodes for an orphan protein that confers male sterility in grass species
Source: Nat Commun. 2017 Apr 28;8:15121. doi: 10.1038/ncomms15121 (PMC5414350; doi:10.1038/ncomms15121)
Supplement: Supplementary Data 4 — PCR markers used in haplotype analysis [file ncomms15121-s5.xlsx]

## Sheet: Data4
Supplementary Data 4. PCR markers used in haplotype analysis
Markers a	Types b	Forward Primer (5' to 3')	Reverse Primer (5' to 3')	Tm (°C) c	Enzymes d
HT1	InDel	CACATGTTTGCGCTCGAAATG	CGTCCAGTACTGGTGCGCCGTA	67	-
HT2	InDel	TACGGCGCACCAGTACTGGACG	ATACTGAGCGTCGTCGAGGG	63	-
HT3 = Xsdauw30	InDel	GCTTGAAACTGCTGGTATATATG	ATGGTGGTGTGCCCCTAAAAAG	64	-
HT4	dCAPS	CGCCAGAGGTACTATACAATTACA	CAACAGCAAAGAAGCGTACCAAGC	62	AluI
HT5 = MS2	DM	GGCTCTGATACCAAATGTTGTTG	CGTAGATGCGGACCCAGGGGAT	62	-
T1	dCAPS	CACTGCGTGAAAAAGACACG	GGGGTTGACTCGTAGATGCGGATCCAG	60	Hpy188I
T2	dCAPS	ATTAACAGGAGGGCACTGGGAGGCGGGTCGTG	GATGGAGCAAGCACAGCATA	60	Hpy188I
X1	rPCR	CTTGTGGGGACGACTGACGAG	GTAGTAGTTTATTGGCGCCCGC	58	-
X2	rPCR	AATGTTCAAACGGCCTTTTATTTTAT	CTTTCTATCGGCGCTTCATTCGTTAA	60	-
X3	rPCR	GTAGATTGTGTGTGGATGACACGAG	GGCAGGGTTCATCAATGCAGTTTG	60	-
X4	rPCR	AAGGCAAACTAACCCATATGAAGT	CTGGTACCACGGTTTTACTGCTCAT	60	-
X5	rPCR	TGAAGATGTGCAGGGAGGTGGA	TCTACAACGCACTGAGCCCCAA	60	-
X6	rPCR	GAAAACTACTAATAAGGTAACAGTC	CTGGTTGCTCAGTTATGCCCATT	56	-
X7	rPCR	CGCTTTGCGATTACGCCCCTCTG	ATCGGCATGGACCAACGTACGC	60	-
X8	rPCR	CTATGCATGTTTTCGTTGGTCG	TGATCACATCAGGGGCTCCG	60	-
X9	rPCR	GCCCCTTTTCCTACTAGTGTAAGA	CCTAAACGGCAGTGCCACAA	62	-
X10	rPCR	CGGAGGAACACCTTGTGATGAG	GATAGCACACAAGGTGATATGGG	60	-
X11	rPCR	GTAGATCGGCCGGAGAGGT	AGTGGCCCATTATTTCAGATCG	60	-
X12	rPCR	CAGCTTGTTGTGCTATAgGTA	GAGATATTGTCTGTCATTTCCCTA	60	-
X13	rPCR	CTAGTAGTAAGGGAACAACGTATG	CTACTCATACCCACCCTGTTGG	62	-
X14	rPCR	TGCAAAACCCGTGCCCCGAT	GCGCGATGCTTAGCTTTTGCG	62	-
X15	rPCR	GGTGGTCGTCAGCAAGCTGTAT	ACGACCCCCTAAGGCGATGGG	56	-
X16	rPCR	TGAATCCATCGCCTTCTTGTTC	CCCATCCATGACGTAGAGTGTA	56	-
X17	rPCR	TTCGGTCGATGCCATCTTCTCAT	AAGCCCAACATCGTCTTGAGGTGT	56	-
X18	rPCR	ATGGCAGCAAGAGGAAGATG	GCAAACTCAAATCTTCCAACGG	56	-
X19	rPCR	TCGCTGCATTTGACCACCACT	ATCCACAAGCTGCGGTTCGGTTG	56	-
X20	rPCR	GATTGATCGCGACGGCAAGT	GAACGCCTGTTGCTCGATGAA	60	-
X21	rPCR	GCGAGCTGGTTGTCCCTTCGG	GTGTTGTGGGCACGTTGGAAGC	60	-
X22	rPCR	CCATGGCCACTAATTCTGGAGCAG	ATCTTGGCTCCGGGCTTCTGG	60	-
X23	rPCR	CGGTATGCCACCACAAGGAACATC	GTTGCATGAGGAATCGCATCCGAC	60	-
X24	rPCR	CAACAATACCAAATTCTTCCAAGT	GATCATTTTTAATCTAATCCCCAAAG	56	-
X25	rPCR	AGGAGCAGATCGTACGGCAGGAC	GCAAACCCACCACCCCCTTCTG	60	-
X26	rPCR	CAAATTCCATCTCACCGATCTCTT	ATGGTGGTGTGCCCCTAAAAAG e	60	-
aMarkers for haplotype analysis (HT), TILLING validation (T), and regular PCR (X). bCleavage amplification polymorphism sequence (CAPS), Degenerate cleavage amplification polymorphism sequence (dCAPS), Insertion/Deletion (InDel), Regular PCR (rPCR), Dominant marker (DM). cAnnealing temperature. dRestriction enzymes (New England Biolabs) used to digest the PCR product; a dash symbol ( - ) represen…
