# Supplementary material for: Wheat Ms2 encodes for an orphan protein that confers male sterility in grass species
Source: Nat Commun. 2017 Apr 28;8:15121. doi: 10.1038/ncomms15121 (PMC5414350; doi:10.1038/ncomms15121)
Supplement: Supplementary Data 5 — Structural variations and point mutations in the PG5P1593S gene in male-fertile mutants [file ncomms15121-s6.xlsx]

## Sheet: Data5
Supplementary Data 5. Structural variation and point mutations of the PG5P1593S gene in male-fertile mutants
Groups / Spike IDs	Deletion a	Mutation b	gDNA c	cDNA c	Protein c	M1 spikes	M2 lines
Deletion group	+	na	na	na	na	52	49
Known group	-	+	na	na	na	28	42
E70F	-	+	G25A	G25A	A9T	+	na
L13	-	+	G34A	G34A	A12T	+	na
EMS27F	-	+	G72A	G72A	V24V	+	na
E44F	-	+	G104A	G104A	G35E	+	na
E6F	-	+	G115A	G115A	A39T	+	na
E121F4	-	+	C158T	C158T	P53L	+	na
E119F	-	+	G161A	G161A	W54*	+	na
L26	-	+	G320A	G213A	L71L	+	na
E139F	-	+	G397A	G290A	G97E	+	na
E36F	-	+	G400A	G293A	G98D	+	na
E134F	-	+	C403T	C296T	A99V	+	na
E41F	-	+	G422A	G315A	L105L	+	na
E90F1	-	+	C433T	C326T	T109M	+	na
E66F	-	+	C121T	C121T	R41W	+	+
30	-	+	C130T	C130T	L44F	+	+
E109F	-	+	C130T	C130T	L44F	+	+
L90	-	+	C130T	C130T	L44F	+	+
E121F2	-	+	C158T	C158T	P53L	+	+
E96F	-	+	C184T	C184T	P62S	+	+
E58F	-	+	C403T	C296T	A99V	+	+
E69F2	-	+	C403T	C296T	A99V	+	+
E40F	-	+	G430A	G323A	G108E	+	+
E90F2	-	+	C433T	C326T	T109M	+	+
E145	-	+	G437A	G330A	W110*	+	+
E46F	-	+	G481A	G374A	S125N	+	+
E63F	-	+	G481A	G374A	S125N	+	+
EMS22	-	+	C526T	C419T	T140I	+	+
E146d	-	+	C526T	C419T	T140I	+	+
E152	-	+	G34A	G34A	A12T	nd	+
E104	-	+	G43A	G43A	E15K	nd	+
E47	-	+	C158T	C158T	P53L	nd	+
L92	-	+	C158T	C158T	P53L	nd	+
E76	-	+	C184T	C184T	P62S	nd	+
E30	-	+	G360A	G253A	A85T	nd	+
E151	-	+	C376T	C269T	T90M	nd	+
E16	-	+	C403T	C296T	A99V	nd	+
E93	-	+	C403T	C296T	A99V	nd	+
E97	-	+	C403T	C296T	A99V	nd	+
E124	-	+	G423A	G316A	G106R	nd	+
E95	-	+	G450A	G343A	A115T	nd	+
E108	-	+	C1417T	C458T	A153V	nd	+
E118	-	+	C1417T	C458T	A153V	nd	+
E105	-	+	C1431T	C472T	H158Y	nd	+
E43	-	+	G1459A	G500A	R167Q	nd	+
E142	-	+	G1461A	G502A	D168N	nd	+
E35	-	+	C1686T	C535T	P179S	nd	+
E88	-	+	C3078T	C664T	Q222*	nd	+
E172	-	+	C3078T	C664T	Q222*	nd	+
E4	-	+	G3156A	G742A	E248K	nd	+
E83	-	+	G3156A	G742A	E248K	nd	+
E33	-	+	G1406A e	78 d448-525	26 d150-175	nd	+
E141	-	+	G1485T e	78 d448-525	26 d150-175	nd	+
E14	-	+	C1784T e	54 i577-578	3 r193-293	nd	+
E117	-	+	G2292A e	27 i577-578	9 i193-194 f	nd	+
E137	-	+	G3410A e	28 i856-857	6 r286-293	nd	+
Unknown group	-	nd / -	nd	nd / -	nd / -	71	8
Total spikes (M1) or lines (M2) investated						178	99
aDeletion of PG5P1593S as revealed by HT5 (Supplementary Data 4). bPoint mutation in the PG5P1593S cDNA (within the 1st and 2nd exons for M1 tillers and/or across the full-length cDNA for M2 plants). cVariation in genomic DNA (gDNA), cDNA and predicted protein counted from the start codon or the first amino acid. dE146 also has a C242T mutation in its cDNA (A81V for the amino acid). ePoint mutati…
Note: The reference sequence refers to Chinese Spring in Supplementary Data 3. Numbers in light gray cells indicate how many bases or amino acids were inserted (i), deleted (d), or replaced (r) in a target region (superscript). +, positive for deletion or mutation; -, negative for deletion or mutation; na, not applicable or not available; nd, not determined.
