# Supplementary material for: Wheat Ms2 encodes for an orphan protein that confers male sterility in grass species
Source: Nat Commun. 2017 Apr 28;8:15121. doi: 10.1038/ncomms15121 (PMC5414350; doi:10.1038/ncomms15121)
Supplement: Supplementary Data 6 — Putative transgenic T0 and T1 plants with the PG5P1593S gene [file ncomms15121-s7.xlsx]

## Sheet: Data6
Supplementary Data 6. Putative transgenic T0 and T1 plants with the PG5P1593S gene
Recipient Species	Plasmid No.	Plant No.	Callus No.	Generation	Herbicide Painting	BAR Integration	PG5P1593S Integration b	PG5P1593S cDNA b	Male Sterility
Wheat	PC976	JZ6-1	217	T0	+	+	+	+	+
		JZ6-2	227	T0	−	−	−	−	−
		JZ6-3	251	T0	+	+	+	−	−
		JZ6-4	253	T0	−	−	−	−	−
		JZ6-5	260	T0	−	−	−	−	−
		JZ6-6	269	T0	−	−	−	−	−
		JZ6-7	279	T0	+	+	+	+	+
		JZ6-8	290	T0	−	−	−	−	−
		JZ6-9	293	T0	−	−	−	−	−
		JZ7-1	400	T0	−	−	−	−	−
		JZ7-2	402	T0	−	+	+	+	+
		JZ7-3	415	T0	+	+	+	−	−
		JZ7-4	416	T0	−	−	−	−	−
		JZ7-5	417	T0	−	−	−	−	−
		JZ7-6	420	T0	−	−	−	−	−
		JZ9-1	439	T0	−	−	−	−	−
		JZ9-2	445	T0	−	−	−	−	−
		JZ9-3	446	T0	−	−	−	−	−
		JZ9-4	452	T0	−	−	−	−	−
		JZ9-5	454	T0	−	−	−	−	−
		JZ9-6	458	T0	−	−	−	−	−
		JZ9-7	459	T0	−	−	−	−	−
		JZ9-8	460	T0	−	−	−	−	−
		JZ9-9	463	T0	+	+	+	−	−
		JZ9-10	464	T0	−	+	+	−	−
		JZ9-11	467	T0	−	−	−	−	−
	PC976 (Subtotal)	JZ6, JZ7, JZ9	2,742/26 a	T0	5	7	7	3	3
	PC972 (Subtotal)	JZ1, JZ2, JZ3, JZ8	1,374/25 a	T0	0	0	0	0	0
Wheat	PC976	JZ6-1_1	217	T1	−	−	−	−	−
		JZ6-1_2	217	T1	−	−	−	−	−
		JZ6-1_3	217	T1	−	−	−	−	−
		JZ6-7_1	279	T1	−	−	−	−	−
		JZ6-7_2	279	T1	+	+	+	+	+
		JZ6-7_3	279	T1	+	+	+	+	+
		JZ6-7_4	279	T1	−	−	−	−	−
		JZ6-7_5	279	T1	−	−	−	−	−
		JZ6-7_6	279	T1	−	−	−	−	−
		JZ7-2_1	402	T1	−	−	−	−	−
		JZ7-2_2	402	T1	+	+	+	+	+
		JZ7-2_3	402	T1	−	−	−	−	−
		JZ7-2_4	402	T1	−	−	−	−	−
		JZ7-2_5	402	T1	+	+	+	+	+
Wheat	PC973	JZ15-1	179	T0	+	+	+	−	−
		JZ15-2	181	T0	+	+	+	−	−
		JZ15-3	182	T0	+	+	+	−	−
		JZ15-4	188	T0	−	−	−	−	−
		JZ15-5	191	T0	+	+	+	−	−
		JZ15-6	192	T0	+	+	+	−	−
		JZ15-7	193	T0	+	+	+	−	−
		JZ15-8	211	T0	−	−	−	−	−
		JZ15-9	216	T0	−	−	−	−	−
		JZ15-10	221	T0	−	−	−	−	−
		JZ15-11	253	T0	−	−	−	−	−
		JZ15-12	451	T0	−	−	−	−	−
		JZ15-13	452	T0	+	+	+	−	−
		JZ15-14	459	T0	+	+	+	−	−
		JZ15-15	1071	T0	+	+	+	+	+
		JZ15-16	1083	T0	+	+	+	−	−
		JZ15-17	1106	T0	−	+	+	−	−
		JZ15-18	1109	T0	+	+	+	+	+
		JZ15-19	1111	T0	+	+	+	−	−
		JZ19-1	1943	T0	+	+	+	+	+
		JZ19-2	3533	T0	−	−	−	−	−
		JZ19-3	3547	T0	−	−	−	−	−
		JZ19-4	3548	T0	−	−	−	−	−
		JZ19-5	3549	T0	−	−	−	−	−
		JZ19-6	3550	T0	+	+	+	+	+
		JZ19-7	3551	T0	+	+	+	+	+
		JZ19-8	3554	T0	+	+	+	+	+
		JZ19-9	3560	T0	−	−	−	−	−
		JZ19-10	3561	T0	−	−	−	−	−
	PC973 (Subtotal)	JZ15, JZ19	2,102/29 a	T0	16	17	17	6	6
Barley	PC976	22-1A	22-1	T0	+	+	+	+	+
		22-1C	22-1	T0	+	+	+	+	+
		22-1D	22-1	T0	+	+	+	+	+
	PC976 (Subtotal)	22-1, 22-2	500/2 a	T0	11/3 c	11/3 c	11/3 c	11/3 c	11/3 c
	PC970 (Subtotal)	CHv15-1-1	500/0 a	T0	0	0	0	0	0
	PC971 (Subtotal)	CHv15-1-2	500/3 a	T0	0	0	0	0	0
	PC972 (Subtotal)	CHv15-1-3	500/0 a	T0	0	0	0	0	0
Brachypodium	PC976	Bd22-1	22-1	T0	−	−	−	−	−
		Bd22-2	22-2	T0	+	+	+	+	+
		Bd22-7	22-7	T0	+	+	+	+	+
		Bd22-8	22-8	T0	+	+	+	+	+
		Bd22-9	22-9	T0	+	+	+	+	+
		Bd22-5A	22-5	T0	+	+	+	+	+
		Bd22-5B	22-5	T0	+	+	+	+	+
		Bd22-6A	22-6	T0	+	+	+	+	+
		Bd22-6B	22-6	T0	+	+	+	+	+
		Bd22-12A	22-12	T0	+	+	+	+	+
		Bd22-12B	22-12	T0	+	+	+	+	+
	PC976 (Subtotal)	CBd15-1	100/8 a	T0	10	10	10	10	10
	PC970 (Subtotal)	CBd14-12-1	200/12 a	T0	0	0	0	0	0
	PC971 (Subtotal)	CBd14-12-2	200/12 a	T0	0	0	0	0	0
	PC972 (Subtotal)	CBd14-12-3	200/13 a	T0	0	0	0	0	0
aNumber of regenerating calli/immature embryos. bFor plants transformed with PC971, a cDNA copy of PG5P1076F. cOnly three seedlings survived the hot summer in Tai’an in 2015.
Note: +, positive for herbicide resistance, BAR intergration, PG5 intergration, PG5 transcription, and/or male sterility. −, negative for herbicide resistance, BAR intergration, PG5 intergration, PG5 transcription, and/or male sterility. Cells with a plus symbol are highlighted with gray shading. Plant numbers positive for each investigated trait are summarized in subtotal rows. T1 plants were ob…
