# Supplementary material for: Wheat Ms2 encodes for an orphan protein that confers male sterility in grass species
Source: Nat Commun. 2017 Apr 28;8:15121. doi: 10.1038/ncomms15121 (PMC5414350; doi:10.1038/ncomms15121)
Supplement: Supplementary Data 7 — Haplotypes of the 2-cM MS2 region in common wheat and Ae. tauschii [file ncomms15121-s8.xlsx]

## Sheet: Data7
Supplementary Data 7. Haplotypes of the 2-cM MS2 region in common wheat and Ae. tauschii
Markers	Xsdauw7	X1	Xsdauw8	Xsdauw9	Xsdauw11-1	X2	X3	X4	X5	Xsdauw12	X6	Xsdauw14	X7	X8	X9	X10	X11	X12	X13	X14	Xsdauw15	X15	X16	X17	X18	X19	Xsdauw19	X20	X21	X22	X23	X24	Xsdauw21	Xsdauw22	X25	Xsdauw23	Xsdauw24	Xsdauw25-1	Xsdauw26	Xsdauw27	MS2	Xsdauw29	Xsdauw30	Xsdauw32	Xsdauw35	MS2 region Haplogroups
BACRMs2 (bp)	8319		19041	44179	50935	53953	55507	56026	56541	58215	60122	61554	62159	64160							64724							69522	72615	74962	103821	112491	115911	120982	127289	143275	149236	151620	165723	166114	171995	173572	173572	182100	220654
AL8/78	A	A	A	A	A	A	A	A	A	A	A	A	A	A	A	A	A	A	A	A	A	A	A	A	A	A	A	N	N	N	N	A	A	A	Na	A	N	A	A	A	N	A	A	A	A	CS
SW7	A	A	A	A	A	A	A	A	A	A	A	A	A	A	A	A	A	A	A	A	A	A	A	A	A	A	A	N	N	N	N	A	A	B	N	N	N	N	N	N	N	N	N	A	A	CS
Aibian1	A	A	A	A	A	A	A	A	A	A	A	A	A	A	A	A	A	A	A	A	A	A	A	A	A	A	A	N	N	N	N	A	A	A	N	A	A	B	A	A	N	A	A	A	A	CS
Chinese spring	A	A	A	A	A	A	A	A	A	A	A	A	A	A	A	A	A	A	A	A	A	A	A	A	A	A	A	N	N	N	N	A	A	A	N	A	A	B	A	A	N	A	A	A	A	CS
BACMs2	A	A	A	A	A	A	A	A	A	A	A	A	A	A	A	A	A	A	A	A	A	A	A	A	A	A	A	N	N	N	N	A	A	A	N	A	A	B	A	A	A	A	A	A	A	CS
XY6Ms2	AA	AA	NA	AA	AA	AA	AA	AA	AA	AA	NA	AA	AA	NA	NA	NA	NA	NA	NA	NA	BA	NA	NA	NA	NA	NA	NA	AN	AN	AN	AN	AA	AA	BA	AN	AA	AA	BB	AA	AA	NA	AA	AA	AA	AA	CS & LM15
CSRMs2	AA	AN	AN	AA	AA	AA	AA	AA	AA	AA	AN	AA	AA	AN	AN	AN	AN	AN	AN	AN	AB	AN	AN	AN	AN	AN	AN	NA	NA	NA	NA	AA	AA	AB	NA	AA	AA	BB	AA	AA	NA	AA	AA	AA	AA	CS & LM15
LM15RMs2	AA	NN	NN	AA	AA	AA	AA	AA	AA	AA	NN	AA	AA	NN	NN	NN	NN	NN	NN	NN	BB	NN	NN	NN	NN	NN	NN	AA	AA	AA	AA	AA	AA	BB	AA	AA	AA	BB	AA	AA	NA	AA	AA	AA	AA	LM15
BACRMs2	A	Nb	N	A	A	A	A	A	A	A	N	A	A	N	N	N	N	N	N	N	B	N	N	N	N	N	N	A	A	A	A	A	A	B	A	A	A	B	A	A	A	A	A	A	A	LM15
XY6	A	A	N	A	A	A	A	A	A	A	N	A	A	N	N	N	N	N	N	N	B	N	N	N	N	N	N	A	A	A	A	A	A	B	A	A	A	B	A	A	N	A	A	A	A	LM15
LM15	A	N	N	A	A	A	A	A	A	A	N	A	A	N	N	N	N	N	N	N	B	N	N	N	N	N	N	A	A	A	A	A	A	B	A	A	A	B	A	A	N	A	A	A	A	LM15
SW8	A	N	N	A	N	A	A	A	A	A	N	N	A	N	N	N	N	N	N	N	B	N	N	N	N	N	N	N	A	A	A	A	A	B	N	A	A	A	A	A	N	A	A	A	A	LM15
SW41	A	N	N	A	A	A	A	A	N	A	N	A	A	N	N	N	N	N	N	N	B	N	N	N	N	N	N	N	N	N	N	N	A	B	N	A	A	A	A	A	N	A	A	A	A	LM15
Langdon	N	N	N	N	N	N	N	N	N	N	N	N	N	N	N	N	N	N	N	N	N	N	N	N	N	N	N	N	N	N	N	N	N	N	N	N	N	N	N	N	N	N	N	N	N	-
Note		P	P		P				P		I	P		P	D	D	D	D	D	D		D	D	D	D	D	D	D	D	D	D	P			P	D	Pc	D	D	D	Pc	D	D			-
aOne primer is missing in AL8/78. bOne primer is missing in BACRMs2. cDeletion (D) in SW7.
Note: Regular PCR was performed to genotype the Xsdauw7 - Xsdauw35 interval. In each cell, either letter A or B in a green or light-green cell indicates a positive PCR reaction. The letter N in an orange cell indicates a negative PCR reaction. Letters A and B indicate different sizes of PCR products. A single-letter system was used to denote a homozygous genetic background or the BAC clone. A two…
