# Supplementary material for: Wheat Ms2 encodes for an orphan protein that confers male sterility in grass species
Source: Nat Commun. 2017 Apr 28;8:15121. doi: 10.1038/ncomms15121 (PMC5414350; doi:10.1038/ncomms15121)
Supplement: Supplementary Data 8 — Germplasm used for the MS2 haplotype analyses [file ncomms15121-s9.xlsx]

## Sheet: Data8
Supplementary Data 8. Germplasm used for the MS2 haplotype analyses
Haplotype	Species (number of entries) a	Cultivars / Lines / Accessions
A1	Ae (1); SHW (6); Ta(60)	CIae 23; 68.111/Rgb-U//Ward/3/Ae. tauschii (204), D67.2/P66.270//Ae. tauschii (239), 68.111/Rgb-U//Ward/3/Ae. tauschii (445), Gan/Ae. tauschii (490), T. Dicoccon Pi 94624/Ae. tauschii (518), Ceta/Ae. tauschii (537); Aibian1, Baimangmai, Beijing11, Beijing14, Beijing8694, Bima3, Bobwhite, Changfeng1(74chang1), Chengduguangtou, Chinese spring, Chuannong12, Chuannong17, Ckopocneлka JI-1, Fan415, Fen…
A2	Ta (3)	Chinese spring+RMs2, Lumai15+RMs2, Xiaoyan6+Ms2
A3	Ta (1)	Zhengzhou6
B1	Ae (3); SHW (28); Ta (392)	CIae 24, CIae 25, PI 276985; LDN/Ae. tauschii CIae 25, Cceta/Ae. tauschii (172), Garza/Boy//Ae. tauschii (182), Ceta/Ae. tauschii (231), D67.2/P66.270//Ae. tauschii (238), Cpi /Gediz/3/Goo//Alb/Cra/4/Ae. tauschii (244), Altar 84/Ae. tauschii (291), Ceta/Ae. tauschii (319), Garza/Boy//Ae. tauschii (366), 68.111/Rgb-U//Ward/3/Ae. tauschii (377), Ceta/Ae. tauschii (391), Tk98-506 H83-1631-1/Ae. taus…
B2	Ae (1)	PI 574465
B3	Ae (20)	CIae 1, CIae 3, CIae 5, CIae 14, PI 210987, PI 220326, PI 220641, PI 431602, PI 476874, PI 486270, PI 499265, PI 511365, PI 511367, PI 511375, PI 554318, PI 554321, PI 554322, PI 560534, PI 603246, PI 603255
B4	Ta (3)	e31846, R97, Xiang1445
B5	Ta (4)	Long79-7231, Shangluo76(57)22-0-8-7-9, Wang93, Wangmai19
H1	Ta (1)	Wennong6
H2	Ae (7)	CIae 30, CIae 72, PI 276980, PI 349037, PI 542277, PI 603224, PI 603233
H3	Ae (5)	AL8/78, CIae 50, PI 428564, PI 554310, PI 560755
H4	Ae (1)	CIae 16
H5	Ae (1); Ta (1)	PI 276975; Rieti75
H6	Ae (3)	CIae13, CIae15, PI 574467
H7	SHW (1); Ta (4)	LDN/Ae. tauschii RL5570; Beijing13, Fengchan3, Lumai23, Yumai34
N1	Ae (20)	CIae 6, CIae 8, CIae 9, CIae 18, CIae 19, CIae 20, CIae 26, PI 369627, PI 428563, PI 486267, PI 486268, PI 508263, PI 508264, PI 511378, PI 511379, PI 511382, PI 511383, PI 574468, PI 574469, PI 603249
N2	Ae (2)	CIae 12, PI 486275
N3	Ae (6); SHW (1)	CIae 2, CIae 10, CIae 11, CIae 22, PI 486265, PI 511381; LDN/Ae. tauschii CIae 22
aAe. tauschii (Ae); Synthetic hexaploid wheat (SHW); Triticum aestivum (Ta)
