# Supplementary material for: Wheat Ms2 encodes for an orphan protein that confers male sterility in grass species
Source: Nat Commun. 2017 Apr 28;8:15121. doi: 10.1038/ncomms15121 (PMC5414350; doi:10.1038/ncomms15121)
Supplement: Supplementary Data 9 — Enriched GO terms in male-sterile anthers (SAEG & Y2H) and male-fertile anthers (FAEG) in the S2 stage [file ncomms15121-s10.xlsx]

## Sheet: Data9
Supplementary Data 9. Enriched GO terms in male-sterile anthers (SAEG & Y2H) and male-fertile anthers (FAEG) in the S2 stage
Gene group a	Counts	GO term b	Ontology c	Description	P-value	FDR d	Analysis tool e
FAEGs	1	GO:0015979	P	photosynthesis	3.7e-76	2.4e-73	SEA
FAEGs	2	GO:0009765	P	photosynthesis, light harvesting	2.5e-55	8.5e-53	SEA
FAEGs	3	GO:0019684	P	photosynthesis, light reaction	2.9e-43	6.4e-41	SEA
FAEGs	4	GO:0006091	P	generation of precursor metabolites and energy	2.8e-21	4.6e-19	SEA
FAEGs	5	GO:0006412	P	translation	5.2e-14	6.9e-12	SEA
FAEGs	6	GO:0018904	P	organic ether metabolic process	3.6e-13	3.4e-11	SEA
FAEGs	7	GO:0006662	P	glycerol ether metabolic process	3.6e-13	3.4e-11	SEA
FAEGs	8	GO:0008152	P	metabolic process	4.3e-10	3.6e-08	SEA
FAEGs	9	GO:0018130	P	heterocycle biosynthetic process	9.9e-08	7.4e-06	SEA
FAEGs	10	GO:0045454	P	cell redox homeostasis	2.6e-07	1.7e-05	SEA
FAEGs	11	GO:0019725	P	cellular homeostasis	4.2e-07	2.6e-05	SEA
FAEGs	12	GO:0033014	P	tetrapyrrole biosynthetic process	4.9e-07	2.8e-05	SEA
FAEGs	13	GO:0033013	P	tetrapyrrole metabolic process	1.5e-06	7.8e-05	SEA
FAEGs	14	GO:0006952	P	defense response	1.6e-06	7.8e-05	SEA
FAEGs	15	GO:0044237	P	cellular metabolic process	3.3e-05	0.0015	SEA
FAEGs	16	GO:0042592	P	homeostatic process	5.7e-05	0.0024	SEA
FAEGs	17	GO:0042545	P	cell wall modification	0.00064	0.025	SEA
FAEGs	18	GO:0046483	P	heterocycle metabolic process	0.00081	0.03	SEA
FAEGs	19	GO:0009058	P	biosynthetic process	0.00098	0.035	SEA
FAEGs	20	GO:0065008	P	regulation of biological quality	0.0012	0.041	SEA
FAEGs	21	GO:0044249	P	cellular biosynthetic process	0.0013	0.041	SEA
FAEGs	22	GO:0003735	F	structural constituent of ribosome	1.9e-20	8.5e-18	SEA
FAEGs	23	GO:0005198	F	structural molecule activity	1.5e-19	3.2e-17	SEA
FAEGs	24	GO:0015035	F	protein disulfide oxidoreductase activity	1.5e-09	1.6e-07	SEA
FAEGs	25	GO:0015036	F	disulfide oxidoreductase activity	1.5e-09	1.6e-07	SEA
FAEGs	26	GO:0016667	F	oxidoreductase activity, acting on sulfur group of donors	3.5e-08	3.1e-06	SEA
FAEGs	27	GO:0051536	F	iron-sulfur cluster binding	2.2e-06	0.00014	SEA
FAEGs	28	GO:0051540	F	metal cluster binding	2.2e-06	0.00014	SEA
FAEGs	29	GO:0005509	F	calcium ion binding	4.4e-06	0.00025	SEA
FAEGs	30	GO:0016491	F	oxidoreductase activity	1.1e-05	0.00054	SEA
FAEGs	31	GO:0009055	F	electron carrier activity	2e-05	0.0009	SEA
FAEGs	32	GO:0030599	F	pectinesterase activity	0.00061	0.025	SEA
FAEGs	33	GO:0034357	C	photosynthetic membrane	2.1e-29	1.9e-27	SEA
FAEGs	34	GO:0009579	C	thylakoid	1.8e-29	1.9e-27	SEA
FAEGs	35	GO:0009521	C	photosystem	3.8e-29	2.2e-27	SEA
FAEGs	36	GO:0009522	C	photosystem I	1.2e-24	5.4e-23	SEA
FAEGs	37	GO:0044436	C	thylakoid part	5.2e-23	1.8e-21	SEA
FAEGs	38	GO:0005840	C	ribosome	1.9e-20	5.5e-19	SEA
FAEGs	39	GO:0009654	C	oxygen evolving complex	7.3e-19	1.8e-17	SEA
FAEGs	40	GO:0009538	C	photosystem I reaction center	2.4e-18	5.3e-17	SEA
FAEGs	41	GO:0030529	C	ribonucleoprotein complex	1.1e-17	2.2e-16	SEA
FAEGs	42	GO:0019898	C	extrinsic to membrane	2.1e-15	3.7e-14	SEA
FAEGs	43	GO:0032991	C	macromolecular complex	4.8e-14	7.7e-13	SEA
FAEGs	44	GO:0009523	C	photosystem II	6.8e-14	1e-12	SEA
FAEGs	45	GO:0044464	C	cell part	1.2e-11	1.6e-10	SEA
FAEGs	46	GO:0005623	C	cell	1.2e-11	1.6e-10	SEA
FAEGs	47	GO:0016020	C	membrane	2.5e-11	3e-10	SEA
FAEGs	48	GO:0044444	C	cytoplasmic part	1.7e-10	1.9e-09	SEA
FAEGs	49	GO:0042651	C	thylakoid membrane	7.5e-10	7.8e-09	SEA
FAEGs	50	GO:0043232	C	intracellular non-membrane-bounded organelle	1.3e-09	1.2e-08	SEA
FAEGs	51	GO:0043228	C	non-membrane-bounded organelle	1.3e-09	1.2e-08	SEA
FAEGs	52	GO:0005737	C	cytoplasm	5.2e-08	4.6e-07	SEA
FAEGs	53	GO:0044424	C	intracellular part	3.7e-07	3.1e-06	SEA
FAEGs	54	GO:0043229	C	intracellular organelle	7e-07	5.4e-06	SEA
FAEGs	55	GO:0043226	C	organelle	7e-07	5.4e-06	SEA
FAEGs	56	GO:0005622	C	intracellular	2.5e-06	1.9e-05	SEA
FAEGs	57	GO:0030312	C	external encapsulating structure	0.00013	0.00088	SEA
FAEGs	58	GO:0005618	C	cell wall	0.00013	0.00088	SEA
FAEGs	59	GO:0044425	C	membrane part	0.0033	0.022	SEA
SAEGs	1	GO:0006468	P	protein amino acid phosphorylation	4e-28	4e-25	SEA
SAEGs	2	GO:0043687	P	post-translational protein modification	2.6e-26	1.3e-23	SEA
SAEGs	3	GO:0016310	P	phosphorylation	1.5e-21	5.1e-19	SEA
SAEGs	4	GO:0006464	P	protein modification process	4.6e-21	1.1e-18	SEA
SAEGs	5	GO:0006793	P	phosphorus metabolic process	5.1e-20	8.5e-18	SEA
SAEGs	6	GO:0006796	P	phosphate metabolic process	5.1e-20	8.5e-18	SEA
SAEGs	7	GO:0043412	P	macromolecule modification	2.4e-17	3.4e-15	SEA
SAEGs	8	GO:0008152	P	metabolic process	1.9e-16	2.4e-14	SEA
SAEGs	9	GO:0016998	P	cell wall macromolecule catabolic process	8.9e-16	9.9e-14	SEA
SAEGs	10	GO:0044036	P	cell wall macromolecule metabolic process	5.4e-14	5.4e-12	SEA
SAEGs	11	GO:0006026	P	aminoglycan catabolic process	7.1e-13	5.4e-11	SEA
SAEGs	12	GO:0006030	P	chitin metabolic process	7.1e-13	5.4e-11	SEA
SAEGs	13	GO:0006032	P	chitin catabolic process	7.1e-13	5.4e-11	SEA
SAEGs	14	GO:0055114	P	oxidation reduction	8.8e-13	6.3e-11	SEA
SAEGs	15	GO:0006022	P	aminoglycan metabolic process	4.3e-11	2.9e-09	SEA
SAEGs	16	GO:0071554	P	cell wall organization or biogenesis	3.4e-10	2.1e-08	SEA
SAEGs	17	GO:0000272	P	polysaccharide catabolic process	2.2e-09	1.3e-07	SEA
SAEGs	18	GO:0019538	P	protein metabolic process	1.1e-07	5.6e-06	SEA
SAEGs	19	GO:0015695	P	organic cation transport	1.1e-07	5.6e-06	SEA
SAEGs	20	GO:0015696	P	ammonium transport	1.1e-07	5.6e-06	SEA
SAEGs	21	GO:0051704	P	multi-organism process	2.9e-06	0.00014	SEA
SAEGs	22	GO:0005976	P	polysaccharide metabolic process	1.1e-05	0.00048	SEA
SAEGs	23	GO:0006979	P	response to oxidative stress	1.2e-05	0.00051	SEA
SAEGs	24	GO:0044092	P	negative regulation of molecular function	7.2e-05	0.0029	SEA
SAEGs	25	GO:0043086	P	negative regulation of catalytic activity	7.2e-05	0.0029	SEA
SAEGs	26	GO:0006865	P	amino acid transport	8.2e-05	0.0029	SEA
SAEGs	27	GO:0015837	P	amine transport	8.2e-05	0.0029	SEA
SAEGs	28	GO:0003333	P	amino acid transmembrane transport	8.2e-05	0.0029	SEA
SAEGs	29	GO:0006308	P	DNA catabolic process	8.6e-05	0.003	SEA
SAEGs	30	GO:0016567	P	protein ubiquitination	0.00011	0.0035	SEA
SAEGs	31	GO:0032446	P	protein modification by small protein conjugation	0.00013	0.0042	SEA
SAEGs	32	GO:0044267	P	cellular protein metabolic process	0.00015	0.0047	SEA
SAEGs	33	GO:0009875	P	pollen-pistil interaction	0.00021	0.0058	SEA
SAEGs	34	GO:0008037	P	cell recognition	0.00021	0.0058	SEA
SAEGs	35	GO:0048544	P	recognition of pollen	0.00021	0.0058	SEA
SAEGs	36	GO:0009856	P	pollination	0.00021	0.0058	SEA
SAEGs	37	GO:0006355	P	regulation of transcription, DNA-dependent	0.00037	0.0097	SEA
SAEGs	38	GO:0051252	P	regulation of RNA metabolic process	0.00037	0.0097	SEA
SAEGs	39	GO:0045449	P	regulation of transcription	0.00039	0.01	SEA
SAEGs	40	GO:0070647	P	protein modification by small protein conjugation or removal	0.00044	0.011	SEA
SAEGs	41	GO:0015849	P	organic acid transport	0.00052	0.012	SEA
SAEGs	42	GO:0046942	P	carboxylic acid transport	0.00052	0.012	SEA
SAEGs	43	GO:0000003	P	reproduction	0.00064	0.015	SEA
SAEGs	44	GO:0022414	P	reproductive process	0.00064	0.015	SEA
SAEGs	45	GO:0009889	P	regulation of biosynthetic process	0.00071	0.015	SEA
SAEGs	46	GO:0010556	P	regulation of macromolecule biosynthetic process	0.00071	0.015	SEA
SAEGs	47	GO:0031326	P	regulation of cellular biosynthetic process	0.00071	0.015	SEA
SAEGs	48	GO:0019219	P	regulation of nucleobase, nucleoside, nucleotide and nucleic acid metabolic process	0.00074	0.015	SEA
SAEGs	49	GO:0051171	P	regulation of nitrogen compound metabolic process	0.00074	0.015	SEA
SAEGs	50	GO:0032501	P	multicellular organismal process	0.001	0.02	SEA
SAEGs	51	GO:0009611	P	response to wounding	0.0014	0.027	SEA
SAEGs	52	GO:0006952	P	defense response	0.0015	0.028	SEA
SAEGs	53	GO:0080090	P	regulation of primary metabolic process	0.0018	0.034	SEA
SAEGs	54	GO:0042221	P	response to chemical stimulus	0.0023	0.043	SEA
SAEGs	55	GO:0020037	F	heme binding	3.2e-31	3.1e-28	SEA
SAEGs	56	GO:0016705	F	oxidoreductase activity, acting on paired donors, with incorporation or reduction of molecular oxygen	6.1e-31	3.1e-28	SEA
SAEGs	57	GO:0005506	F	iron ion binding	8.9e-30	3e-27	SEA
SAEGs	58	GO:0046906	F	tetrapyrrole binding	5.2e-28	1.3e-25	SEA
SAEGs	59	GO:0004672	F	protein kinase activity	1.2e-27	2.4e-25	SEA
SAEGs	60	GO:0030246	F	carbohydrate binding	3.8e-26	5.4e-24	SEA
SAEGs	61	GO:0003824	F	catalytic activity	3.4e-26	5.4e-24	SEA
SAEGs	62	GO:0016773	F	phosphotransferase activity, alcohol group as acceptor	8.4e-22	1.1e-19	SEA
SAEGs	63	GO:0016301	F	kinase activity	3.9e-21	4.4e-19	SEA
SAEGs	64	GO:0016841	F	ammonia-lyase activity	1e-18	1e-16	SEA
SAEGs	65	GO:0016740	F	transferase activity	6.4e-18	5.9e-16	SEA
SAEGs	66	GO:0016840	F	carbon-nitrogen lyase activity	2.5e-15	2.1e-13	SEA
SAEGs	67	GO:0016758	F	transferase activity, transferring hexosyl groups	2.2e-13	1.7e-11	SEA
SAEGs	68	GO:0016491	F	oxidoreductase activity	3.5e-13	2.5e-11	SEA
SAEGs	69	GO:0004568	F	chitinase activity	7.1e-13	4.8e-11	SEA
SAEGs	70	GO:0016772	F	transferase activity, transferring phosphorus-containing groups	9.8e-11	6.2e-09	SEA
SAEGs	71	GO:0016757	F	transferase activity, transferring glycosyl groups	2.4e-10	1.4e-08	SEA
SAEGs	72	GO:0046914	F	transition metal ion binding	1.7e-09	9.3e-08	SEA
SAEGs	73	GO:0030247	F	polysaccharide binding	2.6e-09	1.3e-07	SEA
SAEGs	74	GO:0001871	F	pattern binding	2.6e-09	1.3e-07	SEA
SAEGs	75	GO:0046872	F	metal ion binding	1.4e-08	6.7e-07	SEA
SAEGs	76	GO:0043169	F	cation binding	3.4e-08	1.5e-06	SEA
SAEGs	77	GO:0043167	F	ion binding	3.4e-08	1.5e-06	SEA
SAEGs	78	GO:0016706	F	oxidoreductase activity, acting on paired donors, with incorporation or reduction of molecular oxygen, 2-oxoglutarate as one donor, and incorporation of one atom each of oxygen into both donors	3.7e-08	1.6e-06	SEA
SAEGs	79	GO:0008519	F	ammonium transmembrane transporter activity	1.1e-07	4.4e-06	SEA
SAEGs	80	GO:0015101	F	organic cation transmembrane transporter activity	1.1e-07	4.4e-06	SEA
SAEGs	81	GO:0016747	F	transferase activity, transferring acyl groups other than amino-acyl groups	1.2e-07	4.6e-06	SEA
SAEGs	82	GO:0004451	F	isocitrate lyase activity	1.6e-07	5.8e-06	SEA
SAEGs	83	GO:0033897	F	ribonuclease T2 activity	3.1e-07	1.1e-05	SEA
SAEGs	84	GO:0008061	F	chitin binding	6.5e-07	2.2e-05	SEA
SAEGs	85	GO:0016892	F	endoribonuclease activity, producing 3'-phosphomonoesters	1.6e-06	5.2e-05	SEA
SAEGs	86	GO:0016894	F	endonuclease activity, active with either ribo- or deoxyribonucleic acids and producing 3'-phosphomonoesters	1.6e-06	5.2e-05	SEA
SAEGs	87	GO:0015171	F	amino acid transmembrane transporter activity	6.6e-06	0.00019	SEA
SAEGs	88	GO:0016746	F	transferase activity, transferring acyl groups	6.6e-06	0.00019	SEA
SAEGs	89	GO:0005275	F	amine transmembrane transporter activity	6.6e-06	0.00019	SEA
SAEGs	90	GO:0004866	F	endopeptidase inhibitor activity	7.3e-06	0.0002	SEA
SAEGs	91	GO:0030414	F	peptidase inhibitor activity	7.3e-06	0.0002	SEA
SAEGs	92	GO:0004601	F	peroxidase activity	8.8e-06	0.00023	SEA
SAEGs	93	GO:0016684	F	oxidoreductase activity, acting on peroxide as acceptor	8.8e-06	0.00023	SEA
SAEGs	94	GO:0004553	F	hydrolase activity, hydrolyzing O-glycosyl compounds	1.3e-05	0.00033	SEA
SAEGs	95	GO:0004190	F	aspartic-type endopeptidase activity	1.6e-05	0.00037	SEA
SAEGs	96	GO:0070001	F	aspartic-type peptidase activity	1.6e-05	0.00037	SEA
SAEGs	97	GO:0017171	F	serine hydrolase activity	2.1e-05	0.00048	SEA
SAEGs	98	GO:0008236	F	serine-type peptidase activity	2.1e-05	0.00048	SEA
SAEGs	99	GO:0016209	F	antioxidant activity	2.2e-05	0.00049	SEA
SAEGs	100	GO:0005342	F	organic acid transmembrane transporter activity	3.4e-05	0.00072	SEA
SAEGs	101	GO:0070011	F	peptidase activity, acting on L-amino acid peptides	3.4e-05	0.00072	SEA
SAEGs	102	GO:0046943	F	carboxylic acid transmembrane transporter activity	3.4e-05	0.00072	SEA
SAEGs	103	GO:0008233	F	peptidase activity	4.5e-05	0.00093	SEA
SAEGs	104	GO:0016701	F	oxidoreductase activity, acting on single donors with incorporation of molecular oxygen	6.4e-05	0.0013	SEA
SAEGs	105	GO:0004185	F	serine-type carboxypeptidase activity	7.8e-05	0.0015	SEA
SAEGs	106	GO:0016798	F	hydrolase activity, acting on glycosyl bonds	9.2e-05	0.0017	SEA
SAEGs	107	GO:0004867	F	serine-type endopeptidase inhibitor activity	9.1e-05	0.0017	SEA
SAEGs	108	GO:0004857	F	enzyme inhibitor activity	9.4e-05	0.0018	SEA
SAEGs	109	GO:0005215	F	transporter activity	9.8e-05	0.0018	SEA
SAEGs	110	GO:0043565	F	sequence-specific DNA binding	0.00012	0.0021	SEA
SAEGs	111	GO:0070008	F	serine-type exopeptidase activity	0.00018	0.0033	SEA
SAEGs	112	GO:0004180	F	carboxypeptidase activity	0.00022	0.0038	SEA
SAEGs	113	GO:0003700	F	transcription factor activity	0.00025	0.0043	SEA
SAEGs	114	GO:0042802	F	identical protein binding	0.00028	0.0048	SEA
SAEGs	115	GO:0008107	F	galactoside 2-alpha-L-fucosyltransferase activity	0.00048	0.0078	SEA
SAEGs	116	GO:0031127	F	alpha(1,2)-fucosyltransferase activity	0.00048	0.0078	SEA
SAEGs	117	GO:0030528	F	transcription regulator activity	0.0005	0.0081	SEA
SAEGs	118	GO:0008238	F	exopeptidase activity	0.00076	0.012	SEA
SAEGs	119	GO:0030674	F	protein binding, bridging	0.0015	0.023	SEA
SAEGs	120	GO:0051015	F	actin filament binding	0.0015	0.023	SEA
SAEGs	121	GO:0010181	F	FMN binding	0.0024	0.036	SEA
SAEGs	122	GO:0016762	F	xyloglucan:xyloglucosyl transferase activity	0.0026	0.038	SEA
SAEGs	123	GO:0005507	F	copper ion binding	0.0028	0.041	SEA
SAEGs	124	GO:0005509	F	calcium ion binding	0.0031	0.045	SEA
SAEGs	125	GO:0008417	F	fucosyltransferase activity	0.0034	0.048	SEA
SAEGs	126	GO:0004519	F	endonuclease activity	0.0034	0.048	SEA
SAEGs	127	GO:0005576	C	extracellular region	1.8e-06	0.00021	SEA
Y2H	1	GO:0032561	F	guanyl ribonucleotide binding	2e-05	0.0011	SEA
Y2H	2	GO:0005525	F	GTP binding	2e-05	0.0011	SEA
Y2H	3	GO:0019001	F	guanyl nucleotide binding	2.3e-05	0.0011	SEA
Y2H	1	GO:0032555	F	purine ribonucleotide binding	1e-05	3.4e-05	PAGE
Y2H	2	GO:0032553	F	ribonucleotide binding	1e-05	3.4e-05	PAGE
Y2H	3	GO:0017076	F	purine nucleotide binding	1e-05	3.4e-05	PAGE
Y2H	4	GO:0000166	F	nucleotide binding	1e-05	3.4e-05	PAGE
aSterile-anther-enriched genes (SAEG), fertile-anther-enriched genes (FAEG), and MS2 interacting protein genes from the yeast two-hybrid (Y2H) analysis. bAccording to Du et al. 2010 (ref. 18). ccellular component (C), molecular function (F), and biological process (P). dThe false discovery rate (FDR)-adjusted statistical significance19. eSingular Enrichment Analysis (SEA) or Parametric Analysis o…
