# Supplementary material for: Wheat Ms2 encodes for an orphan protein that confers male sterility in grass species
Source: Nat Commun. 2017 Apr 28;8:15121. doi: 10.1038/ncomms15121 (PMC5414350; doi:10.1038/ncomms15121)
Supplement: Supplementary Data 10 — MS2 interacting-proteins from cDNA library screening [file ncomms15121-s11.xlsx]

## Sheet: Data10
Supplementary Data 10. MS2 interacting-proteins from cDNA library screening
AgriGO ID	Protein description	GenBank Accessions	Bait proteins c	Number of Clones
Traes_2BS_7BB329E52.1 a	Eukaryotic elongation factor eEF1A	JN107538.1	Ms2 & ms2	14
Traes_4AS_DF720DD3A.1 a	Eukaryotic elongation factor eEF1A	AK356416.1	Ms2 & ms2	7
Traes_4BL_10B3124F1.1 a	Eukaryotic elongation factor eEF1A	M90077.1	Ms2 & ms2	11
Traes_4DL_93D4DED90.1 a	Eukaryotic elongation factor eEF1A	M90077.1	Ms2 & ms2	1
Traes_5AL_E2D1A33AC.1 a	Eukaryotic elongation factor eEF1A	AK354224.1	Ms2 & ms2	15
Traes_5BL_06F9CDF0F.1 a	Eukaryotic elongation factor eEF1A	AK354224.1	Ms2 & ms2	6
Traes_5BL_5575E0FE7.1 a	Eukaryotic elongation factor eEF1A	AK354224.1	Ms2 & ms2	2
Traes_5DL_B38FE5CB3.1 a	Eukaryotic elongation factor eEF1A	AK250680.1	Ms2 & ms2	22
Traes_2DS_C6B631387.1	Eukaryotic elongation factor eEF1B	D13147.1	Ms2 & ms2	1
Traes_2AS_CF8E99C5D.1	Eukaryotic elongation factor eEF1B	AK375130.1	Ms2 & ms2	1
Traes_7DL_6AC3E4622.4 a	Eukaryotic initiation factor eIF4A	EU894950.1	Ms2	2
Traes_4BL_41FA8C663.1	Ribosomal protein S2 (RPS2)	AK252834.1	Ms2	3
Traes_5BS_E59F3734C.1	Ribosomal protein S9 (RPS9)	AK252990.1	Ms2	1
Traes_7DL_909A826A5.2	Ribosomal protein S25 (RPS25)	AK355851.1	Ms2	2
Traes_5DS_B1785331F.1	Ribosomal protein S29 (RPS29)	DR738167.1	Ms2	2
Traes_5DL_E2AF5FEA6.1	Ribosomal protein L15 (RPL15)	AK364653.1	Ms2 & ms2	1
Traes_5DL_4211ABEC3.1	Ribosomal protein L17 (RPL17)	AK252606.1	Ms2	1
Traes_2AS_D940B19D1.1	Ribosomal protein L38e (RPL38e)	AK331292.1	Ms2 & ms2	2
Traes_7DS_40BEF81F6.1	Alpha-tubulin suppressor and related RCC1 domain-containing protein	AK331784.1	Ms2	1
Traes_1DS_A7A785837.1	Actin	AK356840.1	Ms2	6
Traes_5BL_4BD0ED173.1	Actin (Act5B)	AK362208.1	Ms2	1
Traes_1AL_7DE7C1661.1	Ubiquitin-conjugating enzyme (Ubc1A)	CJ567936.1	Ms2 & ms2	1
Traes_4BL_F6D28BEBC.1	Ubiquitin-conjugating enzyme (Ubc4B)	AK332267.1	Ms2	1
Traes_2BS_06EB5EB341.1	Complex1_LYR-like protein	AK354321.1	Ms2	2
Traes_2DS_18C7044FA1.2	Complex1_LYR-like protein	AK330280.1	Ms2 & ms2	1
Traes_3AL_E9A97403A.1	Fructose-bisphosphate aldolase	FJ403592.1	Ms2	1
Traes_3DS_D42FCD586.2	Fructose-bisphosphate aldolase	AK331957.1	Ms2	1
Traes_1DS_497F94DE1.1	GDSL/SGNH-like acyl-esterase	AK249494.1	Ms2	1
Traes_5BL_00D162E9D.2	GDSL/SGNH-like acyl-esterase	AK335753.1	Ms2 & ms2	1
Traes_6BL_B95E66E93.1	Glyceraldehyde-3-phosphate dehydrogenase (GAPDH)	AK251456.1	Ms2	2
Traes_7BL_D5E233F60.1	Glyceraldehyde-3-phosphate dehydrogenase (GAPDH)	FN429985.1	Ms2 & ms2	1
Traes_7DL_961822B36.1	Glyceraldehyde-3-phosphate dehydrogenase (GAPDH)	AK355370.1	Ms2 & ms2	4
Traes_1BL_C0641E11A.3	Histone H2A	D38090.1	Ms2 & ms2	1
Traes_7DS_98F9E4E55.1	Histone H2A	AK356271.1	ms2	2
Traes_1AL_C4FD07F1C.2	Histone H3	AK373585.1	ms2	3
Traes_4DL_056EBD3F1.2	Histone H3	DR738991.1	Ms2 & ms2	1
Traes_7DS_772C731EB.2	Histone H3	CJ509640.1	ms2	1
Traes_2AL_A634C94CA.1	Peptidase S8 family protein	AK333667.1	Ms2 & ms2	1
Traes_3DL_304C8DD67.3	Peptidase C13 family protein	KM211540.1	Ms2 & ms2	1
Traes_5BL_F04718899.2	Peptidase S8 family protein	AK368290.1	Ms2	3
Traes_2AS_BEC9B768B.1	Phospho-2-dehydro-3-deoxyheptonate aldolase	AK358138.1	Ms2 & ms2	5
Traes_2BS_B6E90913E.1	Phospho-2-dehydro-3-deoxyheptonate aldolase	AK250341.1	Ms2 & ms2	2
Traes_5BL_8DF4FE5A9.1	Prohibitin family protein	AK369519.1	Ms2 & ms2	1
Traes_5DL_4072FF10D.1	Prohibitin family protein	AK369519.1	Ms2 & ms2	1
Traes_4AS_8B4BD912B.2	Ricin-type beta-trefoil lectin domain-like protein	AK363646.1	Ms2	1
Traes_4DL_65CDCF95A.1	Ricin-type beta-trefoil lectin domain-like protein	AK363646.1	Ms2	4
Traes_4AL_2DF0A8BC0.1	SGNH_plant_lipase_like protein	AK331491.1	Ms2	1
Traes_5DL_DDCD2701D.1	SGNH_plant_lipase_like protein	AK357647.1	Ms2	2
Traes_2BL_4B6057E06.1	TCP family transcription factor	AK331418.1	Ms2 & ms2	1
Traes_6DL_FC5CFB787.3	TCP family transcription factor	FF357068.1	Ms2 & ms2	3
Traes_4BS_D497C4CC9.2	Alcohol dehydrogenase-like protein	AK251236.1	Ms2 & ms2	1
Traes_6BL_1F4D56EA7.1	Alcohol dehydrogenase	AK330220.1	Ms2	2
Traes_3AL_E268D61E4.2	Domain of unknown function (DUF588)	BQ801710.1	Ms2	1
Traes_5AL_682521F40.1	Domain of unknown function (DUF588)	CJ575822.1	Ms2 & ms2	3
Traes_7AL_5E1320A2B.1	(2R)-phospho-3-sulfolactate synthase (ComA)	AK330813.1	Ms2 & ms2	1
Traes_6DL_44BE0AB26.2	1-aminocyclopropane-1-carboxylate oxidase	AK332340.1	Ms2	1
Traes_6DL_473ECE2BE.2	2-oxoglutarate decarboxylase	CJ709060.1	Ms2 & ms2	1
Traes_6AS_67FD620BE.2	4-hydroxyphenylpyruvate dioxygenase (4HPPD)	BT009036.1	Ms2	1
Traes_7BS_A8D78D643.1	Acid phosphatase 5 and related protein	AK370150.1	Ms2	2
Traes_2DL_8F04980F0.1	Acyl ACP desaturase	AK353961.1	Ms2 & ms2	1
Traes_4AS_0C9282F0B.1	Alpha/beta hydrolase family protein	AK248305.1	Ms2 & ms2	1
Traes_5BL_4780FA980.2	Ankyrin-like protein	AK330975.1	Ms2	2
Traes_1AL_A5FB19E3C.1	Annexin repeats-containing protein	AK363736.1	Ms2 & ms2	1
Traes_6DS_813EBCBA9.1 a	ATP-dependent chaperone ClpB	AK357652.1	Ms2	1
Traes_4BS_DE9B5B1AB.1	Beta-galactosidase	AK333221.1	Ms2	1
Traes_4DL_DA1A8E59A.2 a	Bifunctional fucokinase/L-fucose-1-P-guanylyltransferase	DK601046.1	Ms2	1
Traes_7DS_9552FA4F0.1	Biotin synthase	AK332467.1	Ms2	1
Traes_7AS_DC51A1D61.1	Chlorophyll A-B binding protein	FJ797429.1	Ms2 & ms2	1
Traes_4BL_45EEA5E2E.2	Chloroplast nucleoids DNA-binding protease	AK332620.1	Ms2	1
Traes_5DL_43046228D.1	Cinnamyl alcohol dehydrogenases (CAD)	AK372232.1	Ms2	1
Traes_1DS_FBC87A120.1	CRISPR/Cas system Type II associated protein	AK331403.1	Ms2 & ms2	1
Traes_1DS_C063CD45A.1	DJ-1 family protein	AK375404.1	Ms2 & ms2	2
Traes_7DL_56EA43DEF.1	DNA/pantothenate metabolizm flavoprotein	AK355501.1	Ms2 & ms2	2
Traes_2DS_468F40660.1	DNA-directed RNA polymerase	AK354404.1	Ms2	1
Traes_5BL_D1386D620.2	Double-stranded RNA binding motif-containing protein	AK354715.1	Ms2 & ms2	1
Traes_1DS_14CEE1B85.1	Embryo-specific protein 3 (ATS3)	AK333430.1	Ms2 & ms2	1
Traes_7DS_9DC25AF07.2	Fasciclin-like protein	DQ872383.1	Ms2 & ms2	10
Traes_7AL_C142F05C9.1	Fibrillarin	AK334166.1	Ms2 & ms2	3
Traes_1AS_8749E47E3.1	Gamma-thionin family protein	AB089942.1	Ms2 & ms2	1
Traes_5BL_21B171702.1	GDP-fucose protein O-fucosyltransferase	AK334911.1	Ms2	1
Traes_6DL_24A8AB125.2	Glutamine synthetase	KF815945.1	Ms2	1
Traes_4AL_FE0C5AEF4.1	Glycosyl hydrolases family 32	AB029887.1	Ms2	1
Traes_2BL_46E59998A1.2	GRAS domain-containing protein	GH732677.1	Ms2 & ms2	1
Traes_4BL_E48C704F1.1 a	GTP-binding protein (G protein, GTPase)	AK331804.1	Ms2 & ms2	3
Traes_6DS_2002521C8.1	Helicase 45	AK249198.1	Ms2	2
Traes_7AL_47DD78122.1	Helix loop helix domain-containing protein	AK356349.1	Ms2	1
Traes_2BS_19F05C27A.2	Horseradish peroxidase and related secretory plant peroxidase	AK334218.1	Ms2 & ms2	1
Traes_1BL_B5933C412.2	IMP cyclohydrolase	BT009447.1	Ms2	1
Traes_4DS_0171D0E15.3	Indole-3-acetamide amidohydrolase	AK366523.1	Ms2 & ms2	3
Traes_7DS_326DC5875.1	Inorganic H+ pyrophosphatase	D13472.2	Ms2 & ms2	1
Traes_7DL_50702B091.1	Kelch domain-containing protein	AK368352.1	Ms2 & ms2	1
Traes_1DL_C4BCF25A2.1	Malate dehydrogenase (MDH)	AK330895.1	Ms2	1
Traes_2DS_D07262C05.2	MRG family protein	AK333500.1	Ms2 & ms2	1
Traes_4AS_1D435396E.2	NAC domain-containing protein	AK333011.1	Ms2	1
Traes_1DL_97C3D29AF.2 a	NB-ARC-LRR domain-containing protein	CA500506.1	Ms2 & ms2	2
Traes_5DL_6E6308953.2	Nucleic acid binding protein	AK331428.1	Ms2	1
Traes_5BL_F04D996B2.2	Papain family cysteine protease	AK332100.1	Ms2	2
Traes_6AS_DF6C22BF3.1	PHD/FN3 domain-containing protein	AK248478.1	Ms2	1
Traes_5BL_6642E2A8B.1	Phosphoenolpyruvate carboxylase	AK354108.1	Ms2 & ms2	2
Traes_6AL_7C6EE2D46.1 a	Phosphoribulokinase (PRK)	AK252870.1	Ms2	1
Traes_2BS_F10DFB01C.1	Photosystem I reaction centre subunit N (PSAN or PSI-N)	AK368803.1	Ms2 & ms2	6
Traes_1DL_88DD1E468.1	Phytepsin	X56136.1	Ms2	1
Traes_4AL_418B81394.1	Plant acid phosphatase	BJ227176.1	Ms2 & ms2	2
Traes_4AL_E9B779879.1	Plantacyanin	CB860019.1	Ms2	1
Traes_3AS_6BD10385B.1	Protein of unknown function (DUF563)	AK375486.1	Ms2 & ms2	5
Traes_5BS_C648FEB54.1	Putative immunoglobulin-blocking virulence protein	AK367494.1	Ms2 & ms2	2
Traes_2AL_380FF0B65.2	Putative isoaspartyl peptidase/L-asparaginase	AK367776.1	Ms2 & ms2	1
Traes_2AL_30C96B5F1.1	Rhilph phosphatase	AK374088.1	Ms2 & ms2	1
Traes_5DL_8BBB72707.1	Ribulose-bisphosphate carboxylase, small chain (Rubisco)	KT288199.1	Ms2	2
Traes_7DL_71ED1C153.1	Ring finger domain-containing protein	AK333933.1	Ms2	1
Traes_1BL_1659967FA.2	RNA polymerase II transcription elongation factor	AK369890.1	Ms2	1
Traes_5BS_8ECE54AC4.1	RNA recognition motif (RRM) domain-containing protein	U32310.1	Ms2 & ms2	1
Traes_7DL_ED348696E.1	SBP domain-containing protein	KF447886.1	Ms2 & ms2	2
Traes_2BL_E0439EAC8.1	Serine carboxypeptidase	AK332061.1	Ms2	1
Traes_5DL_522725660.1 a	Seryl-tRNA synthetase	AK369779.1	Ms2 & ms2	1
Traes_7DS_8C56A29EA.1	Sorbitol dehydrogenase	AK332244.1	Ms2 & ms2	2
Traes_5DL_017B20CCA.3	SPFH domain-containing protein	AK353827.1	Ms2 & ms2	1
Traes_3B_420994D45.1 a	Superfamily II DNA and RNA helicase	DK715985.1	Ms2	1
Traes_2AL_D0D84176E.1	Superoxide dismutase	AK333204.1	Ms2	1
Traes_5AL_45715D49F.1	Synaptobrevin/VAMP like protein (Intracellular trafficking and secretion)	AK356909.1	Ms2 & ms2	5
Traes_6AS_C62370B4B.1 a	TCP-1 (CTT or eukaryotic type II) chaperonin family, eta subunit	AK331809.1	Ms2 & ms2	1
Traes_1AL_59BADC478.1	Thioredoxin-like [2Fe-2S] ferredoxin	AK333368.1	Ms2	3
Traes_2AS_447B49C12.1	THUMP domain-containing protein	AK333223.1	Ms2	2
Traes_4BL_F7A02A7FD.1	Transcription factor DP-like protein	CJ639354.1	Ms2 & ms2	1
Traes_1AL_DF3BE19C4.1	UDP-sulfoquinovose synthase	AK330235.1	ms2	1
Traes_6DS_2FDAB3BA0.2	Uncharacterized protein (PLN02472)	AK333812.1	Ms2	1
Traes_1BL_EB3E94642.1	Urease accessory protein	BU101248.1	Ms2 & ms2	1
Traes_5BL_7933049AB.1	WD40 domain-containing protein	FJ705440.1	Ms2	2
Traes_1DL_442AEDD57.1	X8 domain-containing protein	AK354424.1	Ms2 & ms2	5
Traes_7DL_0F8CC5C5A.3	Xyloglucan endotransglycosylase	AK331099.1	Ms2	3
Traes_1AL_4600C5720.2	Unknown	BE585736.1	Ms2	1
Traes_1BL_0F963B20E.1	Unknown	AK362338.1	Ms2 & ms2	1
Traes_1BL_4D92EE687.1	Unknown	AJ716993.1	Ms2	1
Traes_1DL_B63372E46.2	Unknown	AK377034.1	Ms2 & ms2	1
Traes_1DS_5F13D45E6.3	Unknown	HX143312.1	Ms2	11
Traes_4AS_E12DC4729.1	Unknown	HX144648.1	Ms2 & ms2	1
Traes_5BS_39A2A2651.1	Unknown	BE497158.1	Ms2	4
Traes_5BS_6CD3E90EA.1	Unknown	AK353605.1	Ms2 & ms2	2
Traes_6DS_FD1509258.3	Unknown	AK359659.1	Ms2 & ms2	1
BJ274934.1 b	Unknown	BJ274934.1	Ms2	1
CA716438.1 b	Unknown	CA716438.1	Ms2	1
Z34269.1 b	Beta-ketoacyl-acyl carrier protein (ACP) synthase (KAS)	Z34269.1	Ms2 & ms2	1
aGenes matching the four significant GO terms. bAbsent in the AgriGO database. cMs2 = PG5P1593S; ms2 = PG5P1076F.
Note: AgriGO ID is from the Phytozome v10.3 (http://bioinfo.cau.edu.cn/agriGO/). GenBank accession is from either the closest entry or an orthologue in the Triticeae. The interaction of Ms2 and ms2 with their targets were assessed on the quadruple dropout (QDO) and the triple dropout (TDO) media, respectively, using a 50-fold dilution of the original yeast suspension.
